# Supplementary material for: Can 18F-FDG PET/CT Radiomics Features Predict Clinical Outcomes in Patients with Locally Advanced Esophageal Squamous Cell Carcinoma?
Source: Cancers (Basel). 2022 Jun 20;14(12):3035. doi: 10.3390/cancers14123035 (PMC9221147; doi:10.3390/cancers14123035)
Supplement: Supplementary file 1 [file cancers-14-03035-s001.zip]

Archive with 1 entries (1 files):
- cancers-1778324-supplementary.pdf
